# Supplementary material for: Total Synthesis of Nicrophorusamide A and Structural Disproof of the Proposed Noursamycin A
Source: Molecules. 2023 Nov 6;28(21):7442. doi: 10.3390/molecules28217442 (PMC10647733; doi:10.3390/molecules28217442)
Supplement: Supplementary file 1 [file molecules-28-07442-s001.zip]

Archive with 1 entries (1 files):
- molecules-2657698-supplementary.pdf
